# Supplementary material for: The influence of beam delivery uncertainty on dose uniformity and penumbra for pencil beam scanning in carbon-ion radiotherapy
Source: PLoS One. 2021 Apr 1;16(4):e0249452. doi: 10.1371/journal.pone.0249452 (PMC8016259; doi:10.1371/journal.pone.0249452)
Supplement: S1 File — (ZIP) [file pone.0249452.s001.zip]

Archive with 7 entries (7 files):
- gaussian_loseline_YZ.m
- gaussian_losepoint_YZ.m
- gaussian_positionerror_YZ.m
- gaussian_YZ.m
- Getposition20_80_YZ.m
- half_shadow_flat_area_YZ.m
- Point_scanner_YZ.m
