# Supplementary material for: The influence of beam delivery uncertainty on dose uniformity and penumbra for pencil beam scanning in carbon-ion radiotherapy
Source: PLoS One. 2021 Apr 1;16(4):e0249452. doi: 10.1371/journal.pone.0249452 (PMC8016259; doi:10.1371/journal.pone.0249452)
Supplement: S1 File — (ZIP) [file pone.0249452.s001.zip › gaussian_loseline_YZ.m]

function [half_shadow,scanning_distance,flat_distance,flatness]=gaussian_loseline_YZ(particle_distance,pointnumber_x,pointnumber_y,beamspots_sigma,beamspots_amplifier,particlecenter_x,particlecenter_y,internal,final,line_lose,diff_step)
[line_lose_raw,line_lose_col] = size(line_lose);
numerical_Gaussian_loseline=0;
value_x =(internal-10):diff_step:(final+10);
value_y =(internal-10):diff_step:(final+10);
[V_X,V_Y] = meshgrid(value_x,value_y);
s1 = 0.3; 
s2 = 0.5;
a = 0.6 * beamspots_sigma;
b = 2 * beamspots_sigma;
c = 6 * beamspots_sigma;

flag=true;
for i = 1:pointnumber_x
     for j = 1:pointnumber_y
         for k=1:line_lose_raw
             if ((i==line_lose(k,1))||(j==line_lose(k,2)))   %it should be the right line so we use ||
                 flag = false;
             end
         end
          if flag==true
%             numerical_Gaussian_loseline=s1./(2*pi*a(1)*a(2))*beamspots_amplifier(i,j)*exp(-((V_X-particlecenter_x(i)).^2+(V_Y-particlecenter_y(j)).^2)./(2*a(1)*a(2)))+s2./(2*pi*b(1)*b(2))*exp(-((V_X-particlecenter_x(i)).^2+(V_Y-particlecenter_y(j)).^2)./(2*b(1)*b(2)))+(1-s1-s2)./(2*pi*c(1)*c(2))*exp(-((V_X-particlecenter_x(i)).^2+(V_Y-particlecenter_y(j)).^2)./(2*c(1)*c(2)))+numerical_Gaussian_loseline;
              numerical_Gaussian_loseline=1./(2*pi*beamspots_sigma(1)*beamspots_sigma(2)*beamspots_amplifier(i,j))*exp(-1./2*((V_X-particlecenter_x(i)).^2./(beamspots_sigma(1).^2)+(V_Y-particlecenter_y(j)).^2./(beamspots_sigma(2).^2)))+numerical_Gaussian_loseline;
          end
          flag = true;
     end
end

figure
plot3(V_X,V_Y,numerical_Gaussian_loseline);
title('Gaussian distribution with beam line lose');
xlabel('position_x(mm)');
ylabel('position_y(mm)');

%»æÖÆx,y·½ÏòÉÏµÄ¸ßË¹·Ö²¼µÄÍ¶Ó°
figure 
for i = 1:length(value_x)
    plot(value_y,numerical_Gaussian_loseline(:,i));   %y·½ÏòÉÏµÄ¸ßË¹·Ö²¼µÄÍ¶Ó°
    xlabel('position_y(mm)');
    ylabel('numerical Gaussian loseline');
    hold on
end


figure
for j = 1:length(value_y)
    plot(value_x,numerical_Gaussian_loseline(j,:));
    xlabel('position_x(mm)');
    ylabel('numerical Gaussian loseline');
    hold on
end

max_gaussian = max(max(numerical_Gaussian_loseline));
numerical_Gaussian_loseline = numerical_Gaussian_loseline/max_gaussian;

half_shadow = zeros(line_lose_raw,2);
scanning_distance= zeros(line_lose_raw,2);
flatness= zeros(line_lose_raw,2);
for k=1:line_lose_raw
    cut_slice_x_number = find(value_y == particlecenter_y(line_lose(k,2)));
    cut_slice_y_number = find(value_x == particlecenter_x(line_lose(k,1)));
    cut_slice_x = numerical_Gaussian_loseline(cut_slice_x_number,:);
    cut_slice_y= numerical_Gaussian_loseline(:,cut_slice_y_number);
    
    figure
    subplot(2,1,1);
    plot(value_x,cut_slice_x);
    xlabel('position_x(mm)');
    ylabel('numerical Gaussian loseline');
    grid on
    subplot(2,1,2);
    plot(value_y,cut_slice_y');
    xlabel('position_y(mm)');
    ylabel('numerical Gaussian loseline');
    grid on
    
    [half_shadow_x,scanning_distance_x,flat_distance_x,flatness_x] =half_shadow_flat_area_YZ(value_x,cut_slice_x,diff_step);
    [half_shadow_y,scanning_distance_y,flat_distance_y,flatness_y] =half_shadow_flat_area_YZ(value_y,cut_slice_y',diff_step);
    
    half_shadow(k,:) = [(half_shadow_x(1)+half_shadow_x(2))./2,(half_shadow_y(1)+half_shadow_y(2))./2];
    scanning_distance(k,:) = [scanning_distance_x,scanning_distance_y];
    flat_distance(k,:) = [flat_distance_x,flat_distance_y];
    flatness(k,:) = [flatness_x,flatness_y]
end
end


    

              
         
