# Supplementary material for: The influence of beam delivery uncertainty on dose uniformity and penumbra for pencil beam scanning in carbon-ion radiotherapy
Source: PLoS One. 2021 Apr 1;16(4):e0249452. doi: 10.1371/journal.pone.0249452 (PMC8016259; doi:10.1371/journal.pone.0249452)
Supplement: S1 File — (ZIP) [file pone.0249452.s001.zip › gaussian_positionerror_YZ.m]

function [half_shadow,scanning_distance,flat_distance,flatness]=gaussian_positionerror_YZ(particle_distance,pointnumber_x,pointnumber_y,beamspots_sigma,beamspots_amplifier,particlecenter_x,particlecenter_y,position_error,internal,final,diff_step);

numerical_Gaussian_positionerror = 0;
value_x =(internal-10):diff_step:(final+10);
value_y =(internal-10):diff_step:(final+10);
[V_X,V_Y] = meshgrid(value_x,value_y);
s1 = 0.3; 
s2 = 0.5;
a = 0.6 * beamspots_sigma;
b = 2 * beamspots_sigma;
c = 6 * beamspots_sigma;
for i = 1:pointnumber_x
     for j = 1:pointnumber_y
           numerical_Gaussian_positionerror = s1./(2*pi*a(1)*a(2))*beamspots_amplifier(i,j)*exp(-((V_X-particlecenter_x(i)-position_error(1,i)).^2+(V_Y-particlecenter_y(j)-position_error(2,j)).^2)./(2*a(1)*a(2)))+s2./(2*pi*b(1)*b(2))*exp(-((V_X-particlecenter_x(i)-position_error(1,i)).^2+(V_Y-particlecenter_y(j)-position_error(2,j)).^2)./(2*b(1)*b(2)))+(1-s1-s2)./(2*pi*c(1)*c(2))*exp(-((V_X-particlecenter_x(i)-position_error(1,i)).^2+(V_Y-particlecenter_y(j)-position_error(2,j)).^2)./(2*c(1)*c(2)))+numerical_Gaussian_positionerror;
%          numerical_Gaussian_positionerror=1./(2*pi*beamspots_sigma(1)*beamspots_sigma(2)*beamspots_amplifier(i,j))*exp(-1./2*((V_X-particlecenter_x(i)-position_error(1,i)).^2./(beamspots_sigma(1).^2)+(V_Y-particlecenter_y(j)-position_error(2,j)).^2./(beamspots_sigma(2).^2)))+numerical_Gaussian_positionerror;
     end
end

figure
plot3(V_X,V_Y,numerical_Gaussian_positionerror);
title('µãÎ»ÖÃ´íÎó');
xlabel('x(mm)');
ylabel('y(mm)');

%»æÖÆx,y·½ÏòÉÏµÄ¸ßË¹·Ö²¼µÄÍ¶Ó°
figure 
for i = 1:length(value_x)
    plot(value_y,numerical_Gaussian_positionerror(:,i));   %y·½ÏòÉÏµÄ¸ßË¹·Ö²¼µÄÍ¶Ó°
    xlabel('y(mm)');
    ylabel('µãÎ»ÖÃ´íÎó');
    hold on
end

figure
for j = 1:length(value_y)
    plot(value_x,numerical_Gaussian_positionerror(j,:));   %x·½ÏòÉÏµÄ¸ßË¹·Ö²¼µÄÍ¶Ó°
    xlabel('x(mm)');
    ylabel('µãÎ»ÖÃ´íÎó');
    hold on
end

%³éÑùpointnumber_x*pointnumber_y¸öµã
sample_x = zeros(1,pointnumber_x);
sample_y = zeros(1,pointnumber_y);
for i = 1:pointnumber_x
    sample_x(i) = find(value_x ==particlecenter_x(i));    %sample_x´¢´æ¸÷¸öÖÐÐÄµãµÄxµÄË÷ÒýÖµ
end
for j = 1:pointnumber_y
    sample_y(j) = find(value_y ==particlecenter_y(j));
end
numerical_average = 0;
for i = 1:pointnumber_x
    for j = 1:pointnumber_y
        numerical_average =numerical_average+numerical_Gaussian_positionerror(sample_x(i),sample_y(j));
    end
end
numerical_average = numerical_average/pointnumber_x/pointnumber_y;
norm_numerical_Gaussian = numerical_Gaussian_positionerror/numerical_average;
 
cut_slice_x_number = find(value_y ==0);
cut_slice_y_number = find(value_x==0);
cut_slice_x = norm_numerical_Gaussian(cut_slice_x_number,:);   %yÎª0´¦µÄxÉÏµÄ¸ßË¹º¯ÊýÍ¼Ïñ
cut_slice_y= norm_numerical_Gaussian(:,cut_slice_y_number);    %xÎª0´¦µÄyÉÏµÄ¸ßË¹º¯ÊýÍ¼Ïñ
figure
subplot(2,1,1);   %½«¶à¸öÍ¼»­µ½Ò»¸öÆ½ÃæÉÏ£¬2±íÊ¾2ÐÐÍ¼£¬1±íÊ¾1ÁÐÍ¼£¬×îºóÒ»¸ö1±íÊ¾ÏÖÔÚ°ÑÍ¼»­µ½´Ó×óµ½ÓÒµÄµÚÒ»¸öÎ»ÖÃ
plot(value_x,cut_slice_x);
xlabel('x(mm)');
ylabel('µãÎ»ÖÃ´íÎó');
grid on
subplot(2,1,2);  %»­µ½µÚ¶þ¸öÎ»ÖÃÉÏ
plot(value_y,cut_slice_y');
xlabel('y(mm)');
ylabel('µãÎ»ÖÃ´íÎó');
grid on

[half_shadow_x,scanning_distance_x,flat_distance_x,flatness_x] =half_shadow_flat_area_YZ(value_x,cut_slice_x,diff_step);
[half_shadow_y,scanning_distance_y,flat_distance_y,flatness_y] =half_shadow_flat_area_YZ(value_y,cut_slice_y',diff_step);

half_shadow = [half_shadow_x(1),half_shadow_x(2);half_shadow_y(1),half_shadow_y(2)];
scanning_distance = [scanning_distance_x;scanning_distance_y];
flat_distance = [flat_distance_x;flat_distance_y];
flatness = [flatness_x;flatness_y]

end
