# Supplementary material for: The influence of beam delivery uncertainty on dose uniformity and penumbra for pencil beam scanning in carbon-ion radiotherapy
Source: PLoS One. 2021 Apr 1;16(4):e0249452. doi: 10.1371/journal.pone.0249452 (PMC8016259; doi:10.1371/journal.pone.0249452)
Supplement: S1 File — (ZIP) [file pone.0249452.s001.zip › gaussian_YZ.m]

function [half_shadow,scanning_distance,flat_distance,flatness]=gaussian_YZ(pointnumber_x,pointnumber_y,beamspots_sigma,beamspots_amplifier,particlecenter_x,particlecenter_y,internal,final,diff_step,s1,s2,a,b,c)

numerical_Gaussian = 0;
value_x = (internal-10):diff_step:(final+10);
value_y = (internal-10):diff_step:(final+10);
[V_X,V_Y] = meshgrid(value_x,value_y);

s1 = 0.3; 
s2 = 0.5;
a = 0.6 * beamspots_sigma;
b = 2 * beamspots_sigma;
c = 6 * beamspots_sigma;

%¸÷µã¸ßË¹º¯ÊýµÄµþ¼Ó
for i = 1:pointnumber_x
     for j = 1:pointnumber_y
%           numerical_Gaussian=s1./((2*pi*a^2)*beamspots_amplifier(i,j))*exp(-((V_X-particlecenter_x(i)).^2+(V_Y-particlecenter_y(j)).^2)./(2*a^2))+s2./((2*pi*b^2)*beamspots_amplifier(i,j))*exp(-((V_X-particlecenter_x(i)).^2+(V_Y-particlecenter_y(j)).^2)./(2*b^2))+(1-s1-s2)*exp(-((V_X-particlecenter_x(i))+(V_Y-particlecenter_y(j)))./c)./c^2./(1+exp(-((V_X-particlecenter_x(i)))./c)).^2./(1+exp(-(V_Y-particlecenter_y(j))./c)).^2+numerical_Gaussian;
	       numerical_Gaussian=1./(2*pi*beamspots_sigma(1)*beamspots_sigma(2)*beamspots_amplifier(i,j))*exp(-1./2*((V_X-particlecenter_x(i)).^2./(beamspots_sigma(1).^2)+(V_Y-particlecenter_y(j)).^2./(beamspots_sigma(2).^2)))+numerical_Gaussian; 
%          numerical_Gaussian=s1./(2*pi*a.^2)*beamspots_amplifier(i,j)*exp(-((V_X-particlecenter_x(i)).^2+(V_Y-particlecenter_y(j)).^2)./(2*a.^2))+s2./(2*pi*b.^2)*exp(-((V_X-particlecenter_x(i)).^2+(V_Y-particlecenter_y(j)).^2)./(2*b.^2))+(1-s1-s2)./(2*pi*c.^2)*exp(-((V_X-particlecenter_x(i)).^2+(V_Y-particlecenter_y(j)).^2)./(2*c.^2))+numerical_Gaussian;
%          numerical_Gaussian=s1./(2*pi*a(1)*a(2))*beamspots_amplifier(i,j)*exp(-((V_X-particlecenter_x(i)).^2+(V_Y-particlecenter_y(j)).^2)./(2*a(1)*a(2)))+s2./(2*pi*b(1)*b(2))*beamspots_amplifier(i,j)*exp(-((V_X-particlecenter_x(i)).^2+(V_Y-particlecenter_y(j)).^2)./(2*b(1)*b(2)))+(1-s1-s2)./(2*pi*c(1)*c(2))*beamspots_amplifier(i,j)*exp(-((V_X-particlecenter_x(i)).^2+(V_Y-particlecenter_y(j)).^2)./(2*c(1)*c(2)))+numerical_Gaussian;
%          numerical_Gaussian=s1./((2*pi*a(1)*a(2))*beamspots_amplifier(i,j))*exp(-((V_X-particlecenter_x(i)).^2+(V_Y-particlecenter_y(j)).^2)./(2*a(1)*a(2)))+s2./((2*pi*b(1)*b(2))*beamspots_amplifier(i,j))*exp(-((V_X-particlecenter_x(i)).^2+(V_Y-particlecenter_y(j)).^2)./(2*b(1)*b(2)))+(1-s1-s2)*exp(-((V_X-particlecenter_x(i))+(V_Y-particlecenter_y(j)))./c(1)*c(2))./c(1)*c(2)./(1+exp(-((V_X-particlecenter_x(i)))./c)).^2./(1+exp(-(V_Y-particlecenter_y(j))./c)).^2+numerical_Gaussian;
     end
end

numerical_Gaussian_sum=sum((sum(numerical_Gaussian))')
numerical_Gaussian=numerical_Gaussian/numerical_Gaussian_sum*4.8*10^9;
%ÈýÎ¬¸ßË¹º¯ÊýµÄ»æÖÆ
figure
plot3(V_X,V_Y,numerical_Gaussian);
title('Standard Gaussian distribution');
xlabel('position_x(mm)');
ylabel('position_y(mm)');


%ÒÔÉÏ¸ßË¹º¯Êý·ùÖµbeamspots_amplifierÔÚ1¸½½ü²¨¶¯£¬×öÈçÏÂ¹éÒ»»¯´¦Àí
% max_gaussian = max(max(numerical_Gaussian));      %¶þÎ¬¾ØÕóÐèÒªÐ´Á½¸ömax
% norm_numerical_Gaussian = numerical_Gaussian./max_gaussian;    %¹éÒ»»¯ºóµÄ¸ßË¹¾ØÕó

%ÇÐÆ¬¿´Ä³Ò»½ØÃæÉÏµÄ¸ßË¹·Ö²¼º¯Êý
cut_slice_x_number = find(value_y==(internal+(diff_step*10)));    %find¼ìË÷³övalue_y==(internal+(diff_step*10))£¨¸ÃÖµ¿ÉÒÔ¸Ä±ä£©´¦µÄvalue_y¾ØÕóµÄË÷ÒýÖµ²¢¸³Óècut_slice_x_number£¬×÷ÎªÐÐÊý 
cut_slice_y_number = find(value_x==(internal+(diff_step*10)));
cut_slice_x = numerical_Gaussian(cut_slice_x_number,:);
cut_slice_y= numerical_Gaussian(:,cut_slice_y_number)';
figure
subplot(2,1,1);
plot(value_x,cut_slice_x);
xlabel('position_X(mm)');
ylabel('particle nmber');
grid on   %´ò¿ªÍø¸ñ
subplot(2,1,2);
plot(value_y,cut_slice_y);
xlabel('position_Y(mm)');
ylabel('particle nmber');
grid on

%¼ÆËãx¡¢y·½ÏòÉÏµÄ°ëÓ°Çø
[half_shadow_x,scanning_distance_x,flat_distance_x,flatness_x] =half_shadow_flat_area_YZ(value_x,cut_slice_x,diff_step);
[half_shadow_y,scanning_distance_y,flat_distance_y,flatness_y] = half_shadow_flat_area_YZ(value_y,cut_slice_y,diff_step);

half_shadow = [half_shadow_x(1),half_shadow_x(2);half_shadow_y(1),half_shadow_y(2)];
scanning_distance = [scanning_distance_x;scanning_distance_y];
flat_distance = [flat_distance_x;flat_distance_y];
flatness = [flatness_x;flatness_y]

end
