# Supplementary material for: The influence of beam delivery uncertainty on dose uniformity and penumbra for pencil beam scanning in carbon-ion radiotherapy
Source: PLoS One. 2021 Apr 1;16(4):e0249452. doi: 10.1371/journal.pone.0249452 (PMC8016259; doi:10.1371/journal.pone.0249452)
Supplement: S1 File — (ZIP) [file pone.0249452.s001.zip › Getposition20_80_YZ.m]

function [position_x_20,position_x_80] = Getposition20_80_YZ(cut_slice_x)

position_x_20 = [0,0];
position_x_80 = [0,0];

%×ó±ßµÄ°ëÓ°Çø
i=1;
j=1;
endloop = true;
endloop2=true;
while(endloop)
    if endloop2==true
        delta_00 = abs(cut_slice_x(j) - 0.2*max(cut_slice_x));    %cut_slice_x(i)ÎªÄ³Ò»½ØÃæµÄÊýÖµ¸ßË¹º¯ÊýÖµ
        delta_11 = abs(cut_slice_x(j+1) - 0.2*max(cut_slice_x));
        if delta_00 >delta_11
            j = j+1;
        else
            position_x_20(1) = j;
            endloop2=false;
        end
    end        
    delta_0 = abs(cut_slice_x(i) - 0.8*max(cut_slice_x));
    delta_1 = abs(cut_slice_x(i+1) - 0.8*max(cut_slice_x));
    if delta_0 >delta_1
        i = i+1;
    else 
        endloop = false;
        position_x_80(1) = i;
    end        
end

%ÓÒ±ßµÄ°ëÓ°Çø
i=length(cut_slice_x);
j=length(cut_slice_x);
endloop = true;
endloop2=true;
while(endloop)
    if endloop2==true
        delta_00 = abs(cut_slice_x(j) - 0.2*max(cut_slice_x));    %cut_slice_x(i)ÎªÄ³Ò»½ØÃæµÄÊýÖµ¸ßË¹º¯ÊýÖµ
        delta_11 = abs(cut_slice_x(j-1) - 0.2*max(cut_slice_x));
        if delta_00 >delta_11
            j = j-1;
        else
            position_x_20(2) = j;
            endloop2=false;
        end
    end        
    delta_0 = abs(cut_slice_x(i) - 0.8*max(cut_slice_x));
    delta_1 = abs(cut_slice_x(i-1) - 0.8*max(cut_slice_x));
    if delta_0 >delta_1
        i = i-1;
    else 
        endloop = false;
        position_x_80(2) = i;
    end        
end
end
