# Supplementary material for: The influence of beam delivery uncertainty on dose uniformity and penumbra for pencil beam scanning in carbon-ion radiotherapy
Source: PLoS One. 2021 Apr 1;16(4):e0249452. doi: 10.1371/journal.pone.0249452 (PMC8016259; doi:10.1371/journal.pone.0249452)
Supplement: S1 File — (ZIP) [file pone.0249452.s001.zip › half_shadow_flat_area_YZ.m]

function [half_shadow_x,scanning_distance,flat_distance,flatness] =half_shadow_flat_area_YZ(value_x,cut_slice_x,diff_step)

%¶¨Òå20%~80%µÄ°ëÓ°Çø
half_shadow_x = [0,0];
[position_x_20,position_x_80] = Getposition20_80_YZ(cut_slice_x);  %Êä³ö×óÓÒ°ë±ß20%¡¢80%´¦µÄXµÄÎ»ÖÃ×ø±ê

fit_slice_x_left = cut_slice_x(position_x_20(1)-1:position_x_80(1)+1);   %20%~80%Ö®¼äµÄÊýÖµ¸ßË¹º¯ÊýÖµ
fit_slice_x_right = cut_slice_x(position_x_80(2)-1:position_x_20(2)+1);

ft=fittype('gauss1');
syms x 
factor_slice_left = fit(value_x(position_x_20(1)-1:position_x_80(1)+1)',fit_slice_x_left',ft);
factor_slice_right = fit(value_x(position_x_80(2)-1:position_x_20(2)+1)',fit_slice_x_right',ft);
s1=coeffvalues(factor_slice_left);
s2=coeffvalues(factor_slice_right);

 fun1=@(x)s1(1)*exp(-((x-s1(2))/s1(3)).^2)-0.2*max(cut_slice_x) ;   
 factor_slice_20_left=fsolve(fun1,-4);
 fun2=@(x)s1(1)*exp(-((x-s1(2))/s1(3)).^2)-0.8*max(cut_slice_x) ;
 factor_slice_80_left=fsolve(fun2,1);
 half_shadow_distance_left =(factor_slice_80_left-factor_slice_20_left);
 half_shadow_x(1)=half_shadow_distance_left;     %×ó±ß°ëÓ°Çø

 
 fun3=@(x)s2(1)*exp(-((x-s2(2))/s2(3)).^2)-0.2*max(cut_slice_x) ;   
 factor_slice_20_right=fsolve(fun3,200);
 fun4=@(x)s2(1)*exp(-((x-s2(2))/s2(3)).^2)-0.8*max(cut_slice_x) ;
 factor_slice_80_right=fsolve(fun4,200);
 half_shadow_distance_right =( factor_slice_20_right-factor_slice_80_right);
 half_shadow_x(2)=half_shadow_distance_right;
 
scanning_distance = factor_slice_20_right-factor_slice_20_left;
flat_distance = factor_slice_80_right-factor_slice_80_left-half_shadow_x(2)-half_shadow_x(1);

flat_start = position_x_80(1)+round(half_shadow_x(1)./diff_step);
flat_end = position_x_80(2)-round(half_shadow_x(2)./diff_step);
flatarea = cut_slice_x(flat_start:flat_end);
% flatness = max(flatarea)./min(flatarea);
flatness = abs((max(flatarea)-min(flatarea))./(max(flatarea)+min(flatarea)))*100
end
