# Supplementary material for: The influence of beam delivery uncertainty on dose uniformity and penumbra for pencil beam scanning in carbon-ion radiotherapy
Source: PLoS One. 2021 Apr 1;16(4):e0249452. doi: 10.1371/journal.pone.0249452 (PMC8016259; doi:10.1371/journal.pone.0249452)
Supplement: S1 File — (ZIP) [file pone.0249452.s001.zip › Point_scanner_YZ.m]

function [half_shadow,scanning_distance,flat_distance,flatness] = Point_scanner_YZ()

%basic define
diff_step = 1;   %»æÍ¼Ê±»®·ÖÍø¸ñµãµÄ²½³¤
length_x=200;
length_y=200;   %200*200µÄÕÕÉäÇø

particle_distance=4;  %Ã¿¸öÉ¨ÃèµãÖÐÐÄ¼ä¾à

if length_x/particle_distance-floor(length_x/particle_distance)~=0
    pointnumber_x=floor(length_x/particle_distance)+2;   %Ã¿ÐÐ´òµãµÄ¸öÊý
    pointnumber_y=floor(length_y/particle_distance)+2;   %Ã¿ÁÐ´òµãµÄ¸öÊý
else
    pointnumber_x=floor(length_x/particle_distance)+1;     %Ã¿ÐÐ´òµãµÄ¸öÊý
    pointnumber_y=floor(length_y/particle_distance)+1;     %Ã¿ÁÐ´òµãµÄ¸öÊý
end


internal=0-((pointnumber_x-1)*particle_distance-length_x)/2;
final=200+((pointnumber_x-1)*particle_distance-length_x)/2;
particlecenter_x=linspace(internal,final,pointnumber_x);   %Ã¿ÐÐÉÏÁ£×ÓµÄÖÐÐÄµã×ø±ê£¨Î»ÖÃ£©
particlecenter_y=linspace(internal,final,pointnumber_y);   %Ã¿ÁÐÉÏÁ£×ÓµÄÖÐÐÄµã×ø±ê£¨Î»ÖÃ£©


%¸ßË¹º¯ÊýµÄÏà¹Ø¶¨Òå¼°»æÖÆÄ£¿é
beamspots_sigma = [4.2,4.2];

beamspots_amplifier = ones(pointnumber_x,pointnumber_y)+random('norm',0,0.1, pointnumber_x,pointnumber_y);

flag_guass=false;

if (flag_guass==true)
    [half_shadow,scanning_distance,flat_distance,flatness]=gaussian_YZ(pointnumber_x,pointnumber_y,beamspots_sigma,beamspots_amplifier,particlecenter_x,particlecenter_y,internal,final,diff_step);
end

%Ã¿¸öµã´¦µÄÎ»ÖÃÎó²î
flag_positionerror =true; 

 position_error_x = zeros(1, pointnumber_x);
 position_error_y = zeros(1, pointnumber_y);
 position_error = zeros(2,max( pointnumber_x, pointnumber_y));    %2ÐÐpointnumber_xÁÐµÄ¾ØÕó£¬´ú±íÁËÃ¿¸öµãµÄÎó²î
 position_error(1,1:pointnumber_x) = position_error_x+random('norm',0,0.5,1,pointnumber_x);   %²úÉú¾ùÖµÎª0£¬±ê×¼²îÎª0.5µÄ1ÐÐpointnumber_xÁÐµÄ¾ØÕó
 position_error(2,1:pointnumber_y) = position_error_y+random('norm',0,0.5,1,pointnumber_y);   %ÆäÖÐ£¬±ê×¼²î0.5£¨¿É±ä£©
 
 if (flag_positionerror == true)
     [half_shadow,scanning_distance,flat_distance,flatness]=gaussian_positionerror_YZ(particle_distance,pointnumber_x,pointnumber_y,beamspots_sigma,beamspots_amplifier,particlecenter_x,particlecenter_y,position_error,internal,final,diff_step);
 end
     
 
%¶ªµãµÄ»æÖÆÄ£¿é    
flag_losepoint=false;

point_lose = [3,3;4,6;9,12];
if (flag_losepoint ==true)  
    [half_shadow,scanning_distance,flat_distance,flatness]=gaussian_losepoint_xm(particle_distance,pointnumber_x,pointnumber_y,beamspots_sigma,beamspots_amplifier,particlecenter_x,particlecenter_y,internal,final,point_lose,diff_step);
end

%¶ªÏßµÄ»æÖÆÄ£¿é
flag_loseline=false;

line_lose=[unidrnd(pointnumber_x),unidrnd(pointnumber_y)];  
if (flag_loseline ==true)[half_shadow,scanning_distance,flat_distance,flatness]=gaussian_loseline_YZ(particle_distance,pointnumber_x,pointnumber_y,beamspots_sigma,beamspots_amplifier,particlecenter_x,particlecenter_y,internal,final,line_lose,diff_step);
    
end


end
